# Supplementary material for: SFXN3 Serves as a Predictive Biomarker for Cisplatin Response and Survival in Head and Neck Squamous Cell Carcinoma
Source: Oncol Res. 2026 May 21;34(6):22. doi: 10.32604/or.2026.078376 (PMC13223184; doi:10.32604/or.2026.078376)
Supplement: Supplementary file 1 [file OncolRes-34-78376-s001.zip]

Archive with 1 entries (1 files):
- TSP_OR_78376-s001.docx
